# Supplementary material for: The sequence of a male-specific genome region containing the sex determination switch in Aedes aegypti
Source: Parasit Vectors. 2018 Oct 20;11:549. doi: 10.1186/s13071-018-3090-3 (PMC6195999; doi:10.1186/s13071-018-3090-3)
Supplement: Supplementary file 2 — Table S1. Types and abundance of repeats in the 207kb assembled M locus region and 99 kb Nix intron, identified by RepeatMasker using the Aedes aegypti repeat library. (XLSX 10 kb) [file 13071_2018_3090_MOESM2_ESM.xlsx]

## Sheet: Sheet1
Types and abundance of repeats. Table of repeats in the 207kb assembled M locus region and 99kb Nix intron, identified by RepeatMasker using the Aedes aegypti repeat library.
	Entire region		Nix intron region
Repeat Type	Number of elements	Percentage of sequence	Number of elements	Percentage of sequence
Retroelements	105	0.421	49	0.51
SINEs	8	0.0081	5	0.0111
Penelope	3	0.0008	2	0.002
LINEs	24	0.0543	6	0.0685
L2/CR1/Rex	4	0.0013	0	0
R1/L0A/Jockey	13	0.0387	3	0.066
RTE/Bov-B	3	0.0133	0	0
L1/CIN4	1	0.0002	1	0.0005
LTR Elements	73	0.358	38	0.43
BEL/Pao	9	0.0071	3	0.0087
Ty1/Copia	16	0.113	14	0.192
Gypsy/DIRS1	48	0.238	21	0.23
DNA transposons	97	0.117	69	0.201
Tc1-IS630-Pogo	11	0.0387	11	0.0904
Other (Mirage, P-element, Transib)	1	0.0006	0	0
Unclassified	6	0.0048	3	0.0022
Small RNA	8	0.0081	5	0.0111
Satellites	1	0.0075	0	0
Simple repeats	19	0.0034	7	0.0024
Low complexity	3	0.0007	1	0.0004
Total repeats		0.554		0.716
